# Supplementary material for: Oxygen Vacancy-Mediated Activates Oxygen to Produce Reactive Oxygen Species (ROS) on Ce-Modified Activated Clay for Degradation of Organic Compounds without Hydrogen Peroxide in Strong Acid
Source: Nanomaterials (Basel). 2022 Dec 10;12(24):4410. doi: 10.3390/nano12244410 (PMC9785360; doi:10.3390/nano12244410)
Supplement: Supplementary file 1 [file nanomaterials-12-04410-s001.zip]

Archive with 1 entries (1 files):
- nanomaterials-2013376-supplementary.pdf
